# Supplementary material for: Seed-Assisted Crystallization in the Hydrothermal Synthesis of FAU Zeolite from Acid-Treated Residue Glass Powder
Source: Materials (Basel). 2025 Mar 21;18(7):1393. doi: 10.3390/ma18071393 (PMC11989644; doi:10.3390/ma18071393)
Supplement: Supplementary file 1 [file materials-18-01393-s001.zip]

Archive with 1 entries (1 files):
- materials-3490780-supplementary.pdf
